# Supplementary material for: Experiments on physical ablation of long bone using microwave ablation; defining optimal settings using ex- and in-vivo experiments
Source: PLoS One. 2023 Apr 7;18(4):e0284027. doi: 10.1371/journal.pone.0284027 (PMC10081758; doi:10.1371/journal.pone.0284027)
Supplement: S1 Data set — (XLSX) [file pone.0284027.s001.xlsx]

## Sheet: Blad1
Halo size	in vivo
Femur
	Sample	Setting	Height	Width	Depth		Volume in cm3	stdev
1 week	22	65W, 6min	42	31	37		25.2228
	24	65W, 6min	34	39	36		24.9935
	25	65W, 6min	?	22	17
	26	65W, 6min	30	40	30		18.8488
							23.0217	3.61567
	27	65W, 12min	52	38	43		44.4874
	28	65W, 12min	25	42	45		24.7391
	29	65W, 12min	31	39	44		27.8522
	30	65W, 12min	31	37	31		18.6169
							28.9239	11.0622
	32	80W, 6min	29	31	27		12.7088
	33	80W, 6min	28	32	37		17.3577
	34	80W, 6min	30	33	35		18.142
	35	80W, 6min	30	24	25		9.4244
							14.4082	4.09742

## Sheet: Blad2
Heat distribution femur			in-vivo
65W
Sheep #	2	3	4	5	6	7	8	9
Time	Temperature	Temperature	Temperature	Temperature	Temperature	Temperature	Temperature	Temperature	Average	SD
1 min	42.4	37.4	38.6	37.9	37.9	39.7	37.4	41.7	39.125	1.96087
2 min	53.6	39.9	42.1	41.1	41.8	44.1	38.2	47.9	43.5875	4.97607
3 min	74	61.4	47	45.5	48.4	49.3	40.5	56	52.7625	10.7135
4 min	79.7	73.4	49	48.6	52.4	51.2	42.3	66.2	57.85	13.4619
5 min	79.8	79.8	54.6	51.7	57.2	53.8	43.6	78.8	62.4125	14.6592
6 min	82.7	71.8	53.8	53.1	61.6	54.9	45.8	72.4	62.0125	12.4908
7 min					65.9	58	47.3	73.2	61.1	11.098
8 min					70	58.7	48.2	79.9	64.2	13.7402
9 min					73.7	60.4	49.3	74.4	64.45	11.979
10 min					76	61.6	50.3	72.8	65.175	11.6814
11 min					75.7	61.9	50.9	70.5	64.75	10.846
12 min					76.5	62.8	51.6	69.7	65.15	10.6247
80W
Sheep #	10	11	12	13
Time	Temperature	Temperature	Temperature	Temperature	Average	SD
1 min	39.2	40.6	39.9	40.4	40.025	0.623832
2 min	44.1	47.8	45.9	45.5	45.825	1.52616
3 min	52.7	60.9	59.3	53.7	56.65	4.0575
4 min	56.2	65.5	65.8	58.8	61.575	4.82519
5 min	58.7	68.4	69.6	61	64.425	5.38787
6 min	60.4	70.9	72.3	61.6	66.3	6.16604
65W - 15mm
Sheep #	17	18	19	20	21	22	23	24
Time	Temperature	Temperature	Temperature	Temperature	Temperature	Temperature	Temperature	Temperature	Average	SD
1 min	38.7	38.2	40.4	40	39.8	39.9	37.9	38	39.1125	1.01761
2 min	39.6	39.8	42.6	40.6	41.6	41.5	39.3	38.9	40.4875	1.30541
3 min	50.8	42.1	45	49.2	44.7	46.6	49.9	41	46.1625	3.61621
4 min	55.7	47	52.3	58.7	48.9	49.3	57.3	43.7	51.6125	5.29621
5 min	61.4	50.1	57.6	62.7	52	51.5	59.4	47.6	55.2875	5.67864
6 min	61.6	52.4	62	64.7	56.6	56.5	59.3	49.5	57.825	5.11461
7 min					57.3	57.9	60.6	49.9	56.425	4.58067
8 min					59.4	59.8	62.3	52.3	58.45	4.29612
9 min					61.7	61	63.8	54.1	60.15	4.20516
10 min					61.5	62	65.3	55.6	61.1	4.03567
11 min					62.4	63.4	66.3	56.5	62.15	4.1138
12 min					62.8	63.8	67.2	58	62.95	3.79956
80W - 10mm
Sheep #	13	14	15
Time	Temperature	Temperature	Temperature	Average	SD
1 min	37.6	40	41.2	39.6	1.83303
2 min	38.1	42.5	50.6	43.7333	6.34061
3 min	38.9	47.5	68.9	51.7667	15.4484
4 min	41.2	56.7	76.3	58.0667	17.5899
5 min	52.2	61.6	78.1	63.9667	13.1112
6 min	53	64.9	78.9	65.6	12.9642

## Sheet: Blad3
Temperature distribution calculations				Ex-vivo
65W - Slow
- 10mm:											With sample 5 excluded
Time	Temperature	Temperature	Temperature	Temperature	Temperature	Temperature	Temperature	Average	SD		Average	SD
10 sec	32.3	#	33.6	37	30.8	37.3	39.9	35.15	3.46569		36.02	3.05565
1 min	39.4	42.5	35.1	39.1	32.8	42	41.8	38.9571	3.71701		39.9833	2.78095
2 min	54.8	46.8	40	45.6	40.9	57	52.3	48.2	6.67158		49.4167	6.40138
3 min	73.5	57.1	70.3	90.4	68.4	80.8	91.7	76.0286	12.4539		77.3	13.1354
4 min	84.7	76.3	80	91.4	70.2	90	91.6	83.4571	8.29334		85.6667	6.44412
5 min	87.5	87.2	97	96.3	71.1	96.5	90.4	89.4286	9.12975		92.4833	4.65163
6 min	95.6	89.1	95.8	100.8	71.9	100.8	99.4	93.3429	10.3024		96.9167	4.48126
8 min	93	95	97.6	100.8	75.4	100.8	99.9	94.6429	8.99368		97.85	3.26542
10 min	95.3	99.7		100.8	75	100.8	100.8	95.4	10.219		99.48	2.38474
12 min	100.8			100.8	75.5	100.8	100.8	95.74	11.3145		100.8	0
- 15mm:
Time	Temperature	Temperature	Temperature	Temperature	Temperature	Temperature	Temperature	Average	SD
0								36.9
1 min	33.4	38.9	35.5	29.8	41.8	44.3	40	37.6714	5.04702
2 min	36.8	42.1	36.9	36.3	46.6	47.3	41.2	41.0286	4.63383
3 min	47.6	47.8	47.3	70	53.6	54.8	48.9	52.8571	8.14409
4 min	54.8	53.6	60	76.1	58.3	57	52.9	58.9571	7.97807
5 min	57.1	60.7	72.3	80.4	76	61.1	60	66.8	9.21846
6 min	61.9	73	86	78	78.3	71.2	64.3	73.2429	8.40453
8 min	69.9	97.4	76.2	75.3		85.6	70.5	79.15	10.5695
10 min	74.9	93.4		82	84.2	92.1	73.4	83.3333	8.37273
12 min	76			82.5	82.9	84.9	76	80.46	4.17169
80W - Slow
- 10mm:
Time	Temperature	Temperature	Temperature	Temperature	Temperature	Temperature	Temperature	Average	SD
0								37.1
1 min	42.9	36	42	33.2	35.1		43.9	38.85	4.60293
2 min	87.2	40	46.8	41.4	43.4	58.4	55.6	53.2571	16.5291
3 min	98	74.8	57.6	59	65.6	96.2	91.2	77.4857	17.5347
4 min	100.8	79.2	63.2	71.3	79.8		100.8	82.5167	15.4006
5 min	100.8	80.1	65.1	78.9	80.4	100.8	100.8	86.7	14.1838
6 min	97.4	78.9	68.4	79.2	82.4	100.8	100.8	86.8429	12.7961
8 min	91.4	84.4	71	85.6	88	100.8	100.8	88.8571	10.3426
10 min	96.3	86		89.6	98	100.8	100.8	95.25	6.12789
12 min	99			94.5	99.4	100.8	100.8	98.9	2.59037
- 15mm:
Time	Temperature	Temperature	Temperature	Temperature	Temperature	Temperature	Temperature	Average	SD
0								37
1 min	35.5	40.6	36.1	42	37.7	36.8	37.2	37.9857	2.40792
2 min	38.2	42.6	38.3	46.2	40.8	38.7	38.9	40.5286	2.96969
3 min	45.8	49	48.4	57.5	52.8	47	47.2	49.6714	4.11044
4 min	50	49.4	52.7	62.1	58.9	51.3	49.8	53.4571	5.02224
5 min	55.3	53.6	58.5	85	62.4	57.4	52.9	60.7286	11.1767
6 min	58.7	56	63.1	76.6	67.2	59.7	65	63.7571	6.84321
8 min	64.8	60.1	66.7	81.3	72.7	66	69.4	68.7143	6.77875
10 min	69.9	63.8		84.3	76.6	66.9	76.4	72.9833	7.53218
12 min	71.8			85.2	73.4	62.8	77.4	74.12	8.17875
65W - Fast
- 5mm:													With sample 6 excluded
Time	Temperature	Temperature	Temperature	Temperature	Temperature	Temperature	Temperature	Temperature	Temperature	Average	SD		Average	SD
10 sec	90	90	95	90	99	56	67.8	61.1	95.2	82.6778	16.3346		86.0125	13.8042
1 min	95	98	100.8	100.8	100.8	90	100.8	100.8	100.8	98.6444	3.81284		99.725	2.14593
2 min	96	96	100.8	100.8	100.8	73.1	98.6	100.8	100.8	96.4111	8.97809		99.325	2.18812
3 min	97	95	100.8	100.8	100.8	73.6	97.4	100.8	100.8	96.3333	8.80284		99.175	2.34566
4 min	96	96	100.8	100.8	100.8	82.4	98.8	100.8	100.8	97.4667	6.00666		99.35	2.17978
5 min	96	97	100.8	100.8	100.8	76.7	99.9	100.8	100.8	97.0667	7.85541		99.6125	1.96428
6 min	97	96.6	100.8	100.8	100.8	75	100.8	100.8	100.8	97.0444	8.44676		99.8	1.85472
8 min	96	88.2	100.8							95	6.35925		95	6.35925
10 min	95	95	100.8							96.9333	3.34863		96.9333	3.34863
- 10mm:																With sample 10 & 11 excluded
Time	Temperature	Temperature	Temperature	Temperature	Temperature	Temperature	Temperature	Temperature	Temperature	Temperature	Temperature	Temperature	Average	SD		Average	SD
10 sec	36.8	34.1	39.7	38.2	45.5	46.7	36	44.6	29.7		47.8	44.9	40.3636	5.91748		39.62	5.66996
1 min	48.9	45.5	49.8	47.7	54.3	68.3	44.2	56	45.6		83.9	51.9	54.1909	11.9532		51.22	7.13283
2 min	55.1	54.6	56.6	58.2	63.8	53.4	47.1	63	50.6		100.8	59.2	60.2182	14.3335		56.16	5.19534
3 min	59.7	57.8	61.9	61.9	64.6	55.4	54.4	66.1	63.1	99.9	100.8	69.1	67.8917	15.7387		61.4	4.665
4 min	63.2	60.9	63.8	63	70.2	56	57.1	70	67.2	100.8	100.8	74.4	70.6167	15.0721		64.58	5.89139
5 min	63.6	63	65.7	64.8	74.1	56.2				100.8	100.8	82.2	74.5778	16.5841		67.0857	8.48654
6 min	65.8	64.6	68.2	65.2	70	57.6				100.8	100.8	83	75.1111	16.039		67.7714	7.75752
8 min	67.8	66.5	70.1							100.8	100.8	81.1	81.1833	16.0449		71.375	6.652
10 min	68.1	67.6	70.7							100.8	99.9	87.3	82.4	15.6795		73.425	9.34929
12 min										100.8	99.8	79.8	93.4667	11.8462			#DIV/0!
- 15mm:
Time	Temperature	Temperature	Temperature	Temperature	Temperature	Temperature	Temperature	Temperature	Temperature	Temperature	Temperature	Average	SD
0												40
1 min	40.5	41.2	45		34.7	42.2	56.2	53	48	48.9	39.1	44.88	6.64108
2 min	46	47.3	52.8	56.6	38.8	46.4	57.4	57.2	55.1	56.7	41.6	50.5364	6.76746
3 min	47.7	51.1	54.5	57.2	44.2	52.5	58	59.9	60	66.2	45	54.2091	6.87786
4 min	49.7	54.3	56.2	58	48.2	56.1	59.1	64	63.7	73.3	49.6	57.4727	7.46165
5 min	52.3	56.2	58	58.7	51	60.1			68.2	81.1	53.4	59.8889	9.46262
6 min	59.1	57.9	60.1	60	53.4	59.5			70.8	84	54.5	62.1444	9.55603
8 min	64.6	59.7	63.1						74.3	93.3	57.4	68.7333	13.3669
10 min	68.5	61.2	65.8						74.5	98.6	58.6	71.2	14.5386
12 min									76.8	99.7	60	78.8333	19.928
												With sample 10 excluded
												Average	SD
												40	#REF!
												44.4333	6.88277
												49.92	6.80029
												53.01	5.91504
												55.89	5.58976
												57.2375	5.47956
												59.4125	5.25315
												63.82	6.50285
												65.72	6.24396																								In vivo
												68.4	11.8794
																																					65W 10mm	65W 15mm	80W 10mm
																																				0	37	37	37
																																				1	39.125	39.11	39.843
																																				2	43.588	40.488	44.929
																																				3	52.763	46.163	54.557
																																				4	57.85	51.613	60.071
																																				5	62.41	55.288	64.229
																																				6	62.01	57.825	66
																																				7	61.1	56.425
																																				8	64.2	58.45
																																				9	64.45	60.15
																																				10	65.175	61.1
																																				11	64.75	62.15
																																				12	65.15	62.95

## Sheet: Blad4
Calculations halo sizes			Ex-vivo
Ablation settings:
65W 6 min slow		= Setting 1
65W 8 min slow		= Setting 2
65W 10 min slow		= Setting 3
65W 12 min slow		= Setting 4
80W 6 min slow		= Setting 5
80W 8 min slow		= Setting 6
80W 10 min slow		= Setting 7
80W 12 min slow		= Setting 8
65W 6 min fast		= Setting 9
65W 12 min fast		= Setting 10
24/06
Averages per setting
											Average
Setting#	Setting	Mean height	Mean width	Mean depth	Mean volume						H	W	D	V
1	65W, 6 min	14.7	20.3	16	2.49895						14.7	20.3	16	2.49895
2	65W, 8 min	16	20.8	17.8	3.10047						16	20.8	17.8	3.10047
3	65W, 10 min	16.5	21.4	19.5	3.60377						16.5	21.4	19.5	3.60377
4	65W, 12 min	17.6	21.4	20.2	3.98201						17.6	21.4	20.2	3.98201
5	80W, 6 min	13	20.2	19.6	2.69386						13	20.2	19.6	2.69386
6	80W, 8 min	14.6	20.8	18.5	2.94044						14.6	20.8	18.5	2.94044
7	80W, 10 min	14.9	20.3	18.3	2.89707						14.9	20.3	18.3	2.89707
8	80W, 12 min	16.7	21.6	19.5	3.68154						16.7	21.6	19.5	3.68154
9	65W, 6 min fast	14.7	20.3	14.3	2.23344
10	65W, 12 min fast	19.8	19	18.7	3.68201
Calculations for the diagram above:
Pre-staining
1	No	17	17	16	2.42102
1	No	14	23	17	2.86607
1	No	13	21	15	2.14405
		14.6667	20.3333	16	2.49828	0.364253
2	No	17	21	21	3.92385
2	15mm	16	20	15	2.51227
2	10mm	16	22	14	2.57926
2	No	18	25	22	5.18155
2	15mm	17	18	16	2.56251
2	10mm	17	20	17	3.02519
2	No	13	22	20	2.99379
2	No	17	19	15	2.53582
2	No	14	21	20	3.07753
2	No	13	20	18	2.44946
2	No	18	21	18	3.56114
		16	20.8182	17.8182	3.10635	0.829476
3	No	20	20	24	5.02635
3	10mm	19	22	20	4.37711
3	15mm	21	19	17	3.55143
3	No	16	21	17	2.99068
3	10mm	21	24	20	5.27766
3	15mm	16	25	16	3.3509
3	No	14	20	20	2.93204
3	No	11	20	18	2.07337																			6 min	3.7499	4.0424	3.3515
3	No	13	21	22	3.14461																			8 min	4.6526	4.4124
3	No	15	22	19	3.28283																			10 min	5.4078	4.3473
3	No	16	21	21	3.69437																			12 min	5.9754	5.5245	5.5252
		16.5455	21.3636	19.4545	3.60045	0.947699
4	No	22	20	20	4.60748
4	15mm	17	20	18	3.2043
4	10mm	19	20	20	3.97919
4	15mm	21	26	22	6.28922
4	10mm	23	21	23	5.81643
4	10mm	20	21	24	5.27766
4	10mm	21	23	22	5.56354
4	10mm	16	19	16	2.54668
4	15mm	20	22	20	4.60748
4	15mm	16	19	18	2.86502
4	15mm	20	22	22	5.06823
4	15mm	17	21	19	3.55143
4	No	14	22	19	3.06398
4	No	17	23	19	3.88966
4	No	11	23	22	2.91423
4	No	11	21	19	2.29798
4	No	15	20	20	3.14147
		17.6471	21.3529	20.1765	3.98067	1.23503
5	No	13	23	21	3.28755
5	No	14	20	20	2.93204
5	No	13	18	19	2.32783
5	No	10	19	18	1.79064
5	No	15	21	20	3.29854
		13	20.2	19.6	2.69483	0.655558
6	10mm	14	21	14	2.15505
6	15mm	19	18	14	2.50689
6	No	17	20	18	3.2043
6	No	13	22	22	3.29435
6	No	15	24	23	4.33522
6	No	12	22	20	2.76449
6	No	?	17	13
6	No	12	22	24	3.31739
		14.5714	20.75	18.5	2.92869	0.704371
7	10mm	18	21	18	3.56242
7	15mm	16	20	15	2.51317
7	No	14	19	14	1.9498
7	No	14	20	20	2.93204
7	No	?	20	18
7	No	19	21	21	4.38706
7	No	12	22	23	3.17916
7	No	11	19	17	1.86027
		14.8571	20.25	18.25	2.87478	0.900152
8	10mm	17	21	17	3.17759
8	15mm	17	25	17	3.78285
8	No	17	21	17	3.17759
8	10mm	19	20	18	3.58127
8	10mm	15	24	18	3.39278
8	10mm	16	25	20	4.18862
8	10mm	21	22	25	6.04732
8	15mm	19	21	17	3.55143
8	15mm	19	20	19	3.78023
8	15mm	17	20	19	3.38231
8	15mm	17	21	19	3.55143
8	No	13	20	20	2.7226
8	No	13	23	21	3.28755
8	No	15	20	22	3.45561
8	No	15	21	19	3.13361
8	No	?	21	24
		16.6667	21.5625	19.5	3.66914	0.753887
9	5mm	15	21	16	2.63883
9	5mm	14	19	14	1.9498
9	5mm	15	21	13	2.14405
		14.6667	20.3333	14.3333	2.23804	0.35527
10	10mm	18	19	15	2.68595
10	10mm	23	19	19	4.34727
10	10mm	20	19	20	3.97919
10	15mm	18	20	17	3.2043
10	15mm	24	20	22	5.52898
10	15mm	16	17	19	2.70585
		19.8333	19	18.6667	3.68296	1.10398
